# Supplementary material for: Genome Wide Association Mapping of Spot Blotch Resistance at Seedling and Adult Plant Stages in Barley
Source: Front Plant Sci. 2020 May 25;11:642. doi: 10.3389/fpls.2020.00642 (PMC7326046; doi:10.3389/fpls.2020.00642)
Supplement: Supplementary file 1 [file Table_1.XLSX]

## Sheet: HI-AM List of Genotypes 
		Supp. Table 1. List of genotypes and origin of the HI-AM Panel
	Entry #	Cross	RT	Origin
	2	Union	2	Germany	Europe
	3	Isaria	2	Germany	Europe
	4	Haisa	2	Germany	Europe
	5	Diamant	2	Cezch Republic	Europe
	6	Prior	2	Australia	Australia
	7	Ymer	2	Sweden	Europe
	8	Hanna	2	Germany	Europe
	9	Volla	2	Germany	Europe
	10	Bido	2	Germany	Europe
	11	Lisa	2	Germany	Europe
	12	Kenia	2	Denmark	Europe
	13	Plumage Archer	6	Great Britain	Europe
	14	Cheri	2	Germany	Europe
	15	Defra	2	Germany	Europe
	16	Perun	2	Cezch Republic	Europe
	17	Karat	6	Cezch Republic	Europe
	18	Karl	6		North America
	21	Stirling	2	Australia	Australia
	22	Piroline	2	Australia	Australia
	23	Malt. Heda	2	Argentina	South America
	24	Magnific 102	2	Argentina	South America
	25	Magnific 104	2	Argentina	South America
	26	Logan	2	North Dakota	North America
	27	CLE 202	2	Uruguay	South America
	28	Ambev 488	2	Uruguay	South America
	29	CLE 226	6	Uruguay	South America
	30	CLE 233	2	Uruguay	South America
	31	CLE 178	2	Uruguay	South America
	32	CLE 176	2	Uruguay	South America
	33	CLE 232	2	Uruguay	South America
	34	MN 610	2	Brasil	South America
	35	Br2	2	Brasil	South America
	36	FNC 6-1	2	Uruguay	South America
	37	FNC I22	2	Argentina	South America
	38	FNC 1	2	Uruguay	South America
	40	Quilmes Ayelén	2	Argentina	South America
	41	Ana	2	Argentina	South America
	42	MN 599	2	Brasil	South America
	43	Bonita	2	Argentina	South America
	44	Quilmes Pampa	2	Argentina	South America
	45	Quebracho	2	Australia	Australia
	46	Bianca	2	Great Britain	Europe
	47	Clivia	2	Germany	Europe
	48	ND10277	2	North Dakota	North America
	49	C 9172	6	Uruguay	South America
	50	C 9173	2	Uruguay	South America
	51	C 9201	2	Uruguay	South America
	52	C 9616	2	Uruguay	South America
	53	C 9035	2	Uruguay	South America
	54	C 9038	2	Uruguay	South America
	55	C 9046	2	Uruguay	South America
	56	C 9053	2	Uruguay	South America
	57	Berolina	2	Germany	Europe
	58	ND 15140	2	North Dakota	North America
	59	ND 14016	2	North Dakota	North America
	60	ND 14600	2	North Dakota	North America
	61	C8730	2	Uruguay	South America
	62	C 9205	2	Uruguay	South America
	63	C 8806	2	Uruguay	South America
	64	C 8828	2	Uruguay	South America
	65	C 9315	2	Uruguay	South America
	66	C9528	2	Uruguay	South America
	67	BCD47	2	Oregon	North America
	68	Baronesse	2	Germany	Europe
	69	Scarlett	2	Germany	Europe
	70	Danuta	2	Germany	Europe
	71	CLE 203	2	Uruguay	South America
	72	Harrington	2	Canada	North America
	73	Bowman	2	North Dakota	North America
	74	Carumbe	2	North Dakota	North America
	75	Dayman	2	North Dakota	North America
	76	SUDAN	6		Unknown
	77	ND B112	2	North Dakota	North America
	78	ND 17268	6	North Dakota	North America
	79	ND 17380	2	North Dakota	North America
	80	ND 17293	2	North Dakota	North America
	81	ND 18365	2	North Dakota	North America
	82	ND 19858	2	North Dakota	North America
	83	ND 19957	2	North Dakota	North America
	84	ND 19970	6	North Dakota	North America
	85	ND 20047	2	North Dakota	North America
	86	ND20119	2	North Dakota	North America
	87	ND18337/4/17401/3/15403//16453/A64	2	North Dakota	North America
	88	ND18919/ND19119-1	2	North Dakota	North America
	89	19088/4/18172/3/#2007/15468//16021	2	North Dakota	North America
	90	ND18341/BICHY 2000//ND19164	2	North Dakota	North America
	91	ND22888	2	North Dakota	North America
	92	ND23122 **	2	North Dakota	North America
	93	ND23180 **	2	North Dakota	North America
	94	Canela/Gob82DH//Gob24DH	2	ICARDA
	95	PRTL/MSEL	2	ICARDA
	96	ND 19074	2	North Dakota	North America
	97	CI 3331	6	-
	98	CI 7251	6	-
	99	Pr 434771	6		North America
	100	ARUPO/K8755//ALELI	2	ICARDA
	101	CLE 240	2	Uruguay	South America
	102	CLE 244	2	Uruguay	South America
	103	CLE 247	2	Uruguay	South America
	104	CLE 250	2	Uruguay	South America
	106	CLE 257	2	Uruguay	South America
	107	A. Madi	2	Germany	Europe
	108	YAGAN	2	ICARDA
	109	CLE 248	2	Uruguay	South America
	110	CLE 251	2	Uruguay	South America
	111	CLE 210	2	Uruguay	South America
	112	CERISE/SHYRI//ALELI	2	ICARDA
	113	CLE 246	2	Uruguay	South America
	114	CLE231	2	Uruguay	South America
	115	CLE234	2	Uruguay	South America
	116	CB9214	2	Uruguay	South America
	117	CB9215	2	Uruguay	South America
	118	C9317	2	Uruguay	South America
	119	C9402	2	Uruguay	South America
	121	C9412	2	Uruguay	South America
	122	C9430	2	Uruguay	South America
	123	C9609	2	Uruguay	South America
	124	C97006	2	Uruguay	South America
	125	C97012	2	Uruguay	South America
	126	C97043	2	Uruguay	South America
	127	C97050	2	Uruguay	South America
	128	C97068	2	Uruguay	South America
	129	C97073	2	Uruguay	South America
	130	NCL9970	2	North Dakota	North America
	131	CEV97013	2	Brasil	South America
	132	ND21990	2	North Dakota	North America
	134	INIA411-SanCristobal	6	ICARDA
	135	Moronera INIA	2	ICARDA
	136	MZQ/DL71	6	ICARDA
	137	MAZURKA	2	Netherlands	Europe
	138	PIRI	2	ICARDA
	139	PUEBLA,BA	6	ICARDA
	140	EMIR	2	Netherlands	Europe
	142	MINAK	2	ICARDA
	143	BUSSELL-BAR	2	Netherlands	Europe
	144	ARAMIR	2	Netherlands	Europe
	145	MULTUM	2	ICARDA
	146	DL69/BAHTIM10//H251	2	ICARDA
	148	MENUET	2	Netherlands	Europe
	151	LIGNEE640	6		Unknown
	153	PISTACHO	6	ICARDA
	154	CERISE	2	ICARDA
	155	IDEAL-BAR	2	ICARDA
	156	GLORIA-BAR/COPAL A	6	ICARDA
	157	GLORIA-BAR/COPAL B	6	ICARDA
	158	GLORIA-BAR/COPAL C	6	ICARDA
	159	KARAN280	6	ICARDA
	160	GLORIA-BAR/COME	6	ICARDA
	161	ROLAND-BAR	6	ICARDA
	162	LIGNEE640	2	France
	163	LEGIA	2	France
	164	GOLDMARKER	2	Great Britain	Europe
	166	RHODES//TB-B/CHZO/3/GLORIA-BAR/COPAL	6	ICARDA
	167	VIOLETA	6	ICARDA
	168	GLORIA-BAR/COPAL D	6	ICARDA
	169	GLORIA-BAR/COME B	6	ICARDA
	170	JUGLANS	6	ICARDA
	171	LINAZA-BAR A	6	ICARDA
	172	JUGLANS B	6	ICARDA
	175	JUGLANS C	6	ICARDA
	176	83S.514	2	ICARDA
	177	B1-BAR//MARI-B/COHO/3/ GADA/4/5*GRIT	2	ICARDA
	178	LINAZA-BAR C	6	ICARDA
	180	CALICUCHIMA 92	6	ICARDA
	181	OROSUS	6	ICARDA
	182	CLN-B/80.5138//GLORIA-BAR/COPAL/3/LBIRAN/UNA80//LIGNEE640/4/MAMMUT/NOHA//GLORIA-BAR	6	ICARDA
	183	CAMPILLO LLERENA/DAPHNE//SEN	6	ICARDA
	184	LINAZA-BAR	6	ICARDA
	185	ROBUST//GLORIA-BAR/COPAL	6	ICARDA
	186	OROSUS B	6		Unknown
	187	BELLA UNION A	6	ICARDA
	188	CIRUELO	6	ICARDA
	190	MJA/ESPERANZA//GLORIA-BAR/COME	6	ICARDA
	192	TECOMA	6	ICARDA
	194	JACINTO	6	ICARDA
	195	ALOE/GERANIO//MJA	6	ICARDA
	196	TRIUMPH-BAR/TYRA//ARUPO*2/ABN-B/3/CANELA	2	ICARDA
	197	PAPELILLO	6	ICARDA
	198	LINAZA-BAR/JAZMIN	6	ICARDA
	199	CARDO/VIRDEN/6/CEN-B/3/LBIRAN/UNA8271//GLORIA-BAR/COME/4/SEN/5/TOCTE	6	ICARDA
	200	LINAZA-BAR/JAZMIN/5/CEN-B/3/LBIRAN/UNA8271//GLORIA-BAR/COME/4/SEN A	6	ICARDA
	202	BLLU/3/LBIRAN/CI9650//LIGNEE640	6	ICARDA
	203	AYAROSA/BLLU//CALI92	6	ICARDA
	207	ABETO//GLORIA-BAR/COME/3/SEN/4/MJA/5/PETUNIA 1/6/CABUYA	6	ICARDA
	211	TOCTE	6	ICARDA
	214	SEN	6	ICARDA
	216	CANELA	2	ICARDA
	217	MADRE SELVA	2	ICARDA
	218	ARUPO	2	ICARDA
	219	ARUPO/K8755//MORA	2	ICARDA
	220	PETUNIA 1	6	ICARDA
	221	PETUNIA 2	6	ICARDA
	222	ZIG ZIG	6	ICARDA
	223	CHAMICO/TOCTE//CONGONA	6	ICARDA
	224	PENCO/CHEVRON-BAR	6	ICARDA
	225	FALCON-BAR	6	ICARDA
	226	PEREGRIN	6	ICARDA
	227	BICHY2000	2	ICARDA
	229	GOBERNADORA	2	ICARDA
	230	AZAFRAN	2	ICARDA
	232	GOB96DH	2	ICARDA
	233	NE175-B	2	ICARDA
	234	ICARO	2	ICARDA
	235	RECLA 112	2	ICARDA
	238	P.STO/3/LBIRAN/UNA80//LIGNEE640/4/BLLU/5/PETUNIA 1 C	6	ICARDA
	240	CALI92/ROBUST//PENCO/CHEVRON-BAR/3/SLLO/ROBUST//QUINA	6	ICARDA
	241	ZIGZIG/BLLU//PETUNIA 1	6	ICARDA
	243	EGYPT4/TERAN78//P.STO/3/QUINA*2/4/CARDO/VIRDEN//ALOE	6	ICARDA
	244	CABUYA/ESMERALDA	6	ICARDA
	245	6B89.2027//PENCO/CHEVRON-BAR/4/6B89.2027/3/SVANHALS-BAR/MSEL//AZAF/GOB24DH	6	ICARDA
	247	DONARIS/GLORIA-BAR//CELO/3/GRANADO/4/TECOMA/5/PUEBLA/CARDO//TOCTE	6	ICARDA
	248	FREDERIKSON/STANDER-BAR//M81/3/CABUYA	6	ICARDA
	249	ROBUST/LA MOLINA 94	6	ICARDA
	250	M104/TOCTE	6	ICARDA
	251	SLLO/ROBUST//QUINA/3/CALI92/4/LEGACY	6	ICARDA
	252	STANDER-BAR/CABUYA	6	ICARDA
	253	LEGACY*2/5/ATACO/BERMEJO//HIGO/3/CLN-B/80.5138//GLORIA-BAR/COPAL/4/CHEVRON-BAR	6	ICARDA
	254	ROBUST/IBTA MALTERA	6	ICARDA
	255	LIMON/BICHY2000/3/ALELI/CANELA//GOB96DH	2	ICARDA
	256	CANELA/GOB89DH//CANELA/GOB82DH/4/ARUPO/K8755//MORA/3/ALELI/5/ARUPO*2/KC-B//ALELI	2	ICARDA
	257	MSEL//CLI18/E.QUEBRACHO	2	ICARDA
	258	HART-BAR/CANELA//MSEL	2	ICARDA
	259	ICARO/4/GOB/HUMAI10//CANELA/3/ALELI/5/AZAF	2	ICARDA
	261	MERIT,B/ALELI	2	ICARDA
	262	MNS1//CALI92/ROBUST	6	ICARDA
	263	PFC9202/CANELA	2	ICARDA
	264	LOGAN-BAR//FNC I 22/DEFRA	2	ICARDA
	265	BUCK M8.88/E.ACACIA//MSEL	2	ICARDA
	266	MERIT,B/CANELA	2	ICARDA
	267	MERIT,B/3/ARUPO/K8755//MORA	2	ICARDA
	268	AZAF/ICARO	2	ICARDA
	269	BR2/3/SVANHALS-BAR/MSEL//AZAF/GOB24DH	2	ICARDA
	270	BR2/CANELA	2	ICARDA
	271	ADABELLA	6	Mexico
	273	ACUARIO T95	2	Chile	South America
	274	LEO-BAR	2	Chile	South America
	277	LA MOLINA 94	6	Peru	South America
	279	BR 2 Atahualpa	2	ICARDA
	280	BRS195	2	Brasil	South America
	281	IBTA80	6	ICARDA
	282	Alanda-01	6	ICARDA
	284	Tichedrett	6	ICARDA
	286	Rum	6	ICARDA
	290	Arta/JLB06-36	2	ICARDA
	291	Carina/Moroc9-75	2	ICARDA
	292	Lignee527/Aths//Lignee527/NK1272	6	ICARDA
	293	Lignee527//Lignee527/NK1272	6	ICARDA
	294	Demhay	2	ICARDA
	295	Atsa	2	ICARDA
	297	Arta	2	ICARDA
	298	Zanbaka	2	ICARDA
	300	Shege	6	ICARDA
	301	BEKA	2	Francia	Europe
	302	HB120	2	ICARDA
	303	HOLKR	2	ICARDA
	304	DIMTU	6	ICARDA
	305	Misratch	6	ICARDA
	306	Abay	6	ICARDA
	307	Tokonda	6	ICARDA
	308	Shishai	2	ICARDA
	309	IPA7	6	ICARDA
